# Supplementary material for: Nitrate Modulates Fruit Lignification by Regulating CgLAC3 Expression in Pomelo
Source: Int J Mol Sci. 2025 Apr 27;26(9):4158. doi: 10.3390/ijms26094158 (PMC12071814; doi:10.3390/ijms26094158)
Supplement: Supplementary file 1 [file ijms-26-04158-s001.zip]

Archive with 1 entries (1 files):
- ijms-3595479-supplementary.pdf
